# Supplementary material for: Identification of Novel Diagnostic Markers for Malignant Pleural Mesothelioma Using a Reverse Translational Approach Based on a Rare Synchronous Tumor
Source: Diagnostics (Basel). 2022 Jan 27;12(2):316. doi: 10.3390/diagnostics12020316 (PMC8871196; doi:10.3390/diagnostics12020316)
Supplement: Supplementary file 1 [file diagnostics-12-00316-s001.zip]

Archive with 2 entries (2 files):
- Supplementary figure (tomoaki naka).pdf
- Supplementary table (tomoaki naka).xlsx
